# Supplementary material for: The intersection of disorders of sex development and cardiovascular diseases
Source: Biol Sex Differ. 2026 Mar 5;17:68. doi: 10.1186/s13293-025-00814-4 (PMC13063620; doi:10.1186/s13293-025-00814-4)
Supplement: Supplementary file 1 — Supplementary Material 1 [file 13293_2025_814_MOESM1_ESM.xlsx]

## Sheet: Content
Supplementary table	Content
ST1	The 25 DSD 46 XY genes and their DSD related categories.
ST2	The 25 DSD 46 XY genes and their association with different categories of CVD.

## Sheet: ST1
Supplementary Table 1: The 25 DSD 46 XY genes and their DSD related categories.
Gene	Central causes of hypogonadism	Gonadal development	Gonadal differentiation	Others-DSD	References
CFTR				✓	Timmreck LS, Gray MR, Handelin B, Allito B, Rohlfs E, Davis AJ, et al. Analysis of cystic fibrosis transmembrane conductance regulator gene mutations in patients with congenital absence of the uterus and vagina. Am J Med Genet A. 2003;120a(1):72-6. |Radpour R, Gourabi H, Dizaj AV, Holzgreve W, Zhong XY. Genetic investigations of CFTR mutations in congenital absence of vas deferens, uterus, and va…
CYP11A1			✓		Hiort O, Holterhus PM, Werner R, Marschke C, Hoppe U, Partsch CJ, et al. Homozygous disruption of P450 side-chain cleavage (CYP11A1) is associated with prematurity, complete 46,XY sex reversal, and severe adrenal failure. J Clin Endocrinol Metab. 2005;90(1):538-41. | Kolli V, Kim H, Torky A, Lao Q, Tatsi C, Mallappa A, et al. Characterization of the CYP11A1 Nonsynonymous Variant p.E314K in Childr…
CYP11B1			✓		Curnow KM, Slutsker L, Vitek J, Cole T, Speiser PW, New MI, et al. Mutations in the CYP11B1 gene causing congenital adrenal hyperplasia and hypertension cluster in exons 6, 7, and 8. Proc Natl Acad Sci U S A. 1993;90(10):4552-6. | White PC, Curnow KM, Pascoe L. Disorders of steroid 11 beta-hydroxylase isozymes. Endocr Rev. 1994;15(4):421-38. | Mimouni M, Kaufman H, Roitman A, Morag C, Sadan N. Hy…
CYP11B2			✓		Mulatero P, Schiavone D, Fallo F, Rabbia F, Pilon C, Chiandussi L, et al. CYP11B2 gene polymorphisms in idiopathic hyperaldosteronism. Hypertension. 2000;35(3):694-8.
CYP17A1			✓		Martin LL, Kubeil C, Simonov AN, Kuznetsov VL, Corbin CJ, Auchus RJ, et al. Electrochemistry of cytochrome P450 17α-hydroxylase/17,20-lyase (P450c17). Mol Cell Endocrinol. 2017;441:62-7. | Guo X, Wang H, Xiang Y, Ren X, Jiang S. A rare intronic mutation in the splice acceptor site of the CYP17A1 gene in a patient with 17α-hydroxylase/17,20-lyase deficiency. Gynecol Endocrinol. 2021;37(1):97-100. …
CYP19A1			✓		Shozu M, Akasofu K, Harada T, Kubota Y. A new cause of female pseudohermaphroditism: placental aromatase deficiency. J Clin Endocrinol Metab. 1991;72(3):560-6. | Zirilli L, Rochira V, Diazzi C, Caffagni G, Carani C. Human models of aromatase deficiency. J Steroid Biochem Mol Biol. 2008;109(3-5):212-8. | Hauri-Hohl A, Meyer-Böni M, Lang-Muritano M, Hauri-Hohl M, Schoenle EJ, Biason-Lauber A. Aroma…
CYP21A2			✓		Claahsen-van der Grinten HL, Speiser PW, Ahmed SF, Arlt W, Auchus RJ, Falhammar H, et al. Congenital Adrenal Hyperplasia-Current Insights in Pathophysiology, Diagnostics, and Management. Endocr Rev. 2022;43(1):91-159. | Flück CE, Miller WL, Auchus RJ. The 17, 20-lyase activity of cytochrome p450c17 from human fetal testis favors the delta5 steroidogenic pathway. J Clin Endocrinol Metab. 2003;88(8…
GATA4		✓			Zaytouni T, Efimenko EE, Tevosian SG. GATA transcription factors in the developing reproductive system. Adv Genet. 2011;76:93-134. | Manuylov NL, Fujiwara Y, Adameyko, II, Poulat F, Tevosian SG. The regulation of Sox9 gene expression by the GATA4/FOG2 transcriptional complex in dominant XX sex reversal mouse models. Dev Biol. 2007;307(2):356-67. | Tremblay JJ, Robert NM, Viger RS. Modulation of e…
HOXA13				✓	Taylor HS, Vanden Heuvel GB, Igarashi P. A conserved Hox axis in the mouse and human female reproductive system: late establishment and persistent adult expression of the Hoxa cluster genes. Biol Reprod. 1997;57(6):1338-45. |Mortlock DP, Post LC, Innis JW. The molecular basis of hypodactyly (Hd): a deletion in Hoxa 13 leads to arrest of digital arch formation. Nat Genet. 1996;13(3):284-9. | Post …
IL17RD	✓				Miraoui H, Dwyer AA, Sykiotis GP, Plummer L, Chung W, Feng B, et al. Mutations in FGF17, IL17RD, DUSP6, SPRY4, and FLRT3 are identified in individuals with congenital hypogonadotropic hypogonadism. Am J Hum Genet. 2013;92(5):725-43.
KLHL10			✓		Yan W, Ma L, Burns KH, Matzuk MM. Haploinsufficiency of kelch-like protein homolog 10 causes infertility in male mice. Proc Natl Acad Sci U S A. 2004;101(20):7793-8. | Yatsenko AN, Roy A, Chen R, Ma L, Murthy LJ, Yan W, et al. Non-invasive genetic diagnosis of male infertility using spermatozoal RNA: KLHL10 mutations in oligozoospermic patients impair homodimerization. Hum Mol Genet. 2006;15(23):…
LEP	✓				Teerds KJ, de Rooij DG, Keijer J. Functional relationship between obesity and male reproduction: from humans to animal models. Hum Reprod Update. 2011;17(5):667-83. | Farooqi IS, Matarese G, Lord GM, Keogh JM, Lawrence E, Agwu C, et al. Beneficial effects of leptin on obesity, T cell hyporesponsiveness, and neuroendocrine/metabolic dysfunction of human congenital leptin deficiency. J Clin Invest.…
MAP3K1		✓			Pearlman A, Loke J, Le Caignec C, White S, Chin L, Friedman A, et al. Mutations in MAP3K1 cause 46,XY disorders of sex development and implicate a common signal transduction pathway in human testis determination. Am J Hum Genet. 2010;87(6):898-904.| Warr N, Bogani D, Siggers P, Brixey R, Tateossian H, Dopplapudi A, et al. Minor abnormalities of testis development in mice lacking the gene encoding…
NR5A1		✓			Lin L, Achermann JC. Steroidogenic factor-1 (SF-1, Ad4BP, NR5A1) and disorders of testis development. Sex Dev. 2008;2(4-5):200-9. | Giulietti M, Piva F, D'Antonio M, D'Onorio De Meo P, Paoletti D, Castrignanò T, et al. SpliceAid-F: a database of human splicing factors and their RNA-binding sites. Nucleic Acids Res. 2013;41(Database issue):D125-31. | Karpova T, Ravichandiran K, Insisienmay L, Rice…
POR			✓		Baranowski ES, Arlt W, Idkowiak J. Monogenic Disorders of Adrenal Steroidogenesis. Horm Res Paediatr. 2018;89(5):292-310. |Scott RR, Miller WL. Genetic and clinical features of p450 oxidoreductase deficiency. Horm Res. 2008;69(5):266-75.
SEMA3A	✓				Känsäkoski J, Fagerholm R, Laitinen E-M, Vaaralahti K, Hackman P, Pitteloud N, et al. Mutation screening of SEMA3A and SEMA7A in patients with congenital hypogonadotropic hypogonadism. Pediatric Research. 2014;75(5):641-4. | Young J, Metay C, Bouligand J, Tou B, Francou B, Maione L, et al. SEMA3A deletion in a family with Kallmann syndrome validates the role of semaphorin 3A in human puberty and …
SMAD3		✓			Chang H, Brown CW, Matzuk MM. Genetic analysis of the mammalian transforming growth factor-beta superfamily. Endocr Rev. 2002;23(6):787-823. | Drummond AE, Dyson M, Le MT, Ethier JF, Findlay JK. Ovarian follicle populations of the rat express TGF-beta signalling pathways. Mol Cell Endocrinol. 2003;202(1-2):53-7. | Tomic D, Miller KP, Kenny HA, Woodruff TK, Hoyer P, Flaws JA. Ovarian follicle deve…
SOX9		✓			Barrionuevo F, Bagheri-Fam S, Klattig J, Kist R, Taketo MM, Englert C, et al. Homozygous inactivation of Sox9 causes complete XY sex reversal in mice. Biol Reprod. 2006;74(1):195-201. | Lavery R, Lardenois A, Ranc-Jianmotamedi F, Pauper E, Gregoire EP, Vigier C, et al. XY Sox9 embryonic loss-of-function mouse mutants show complete sex reversal and produce partially fertile XY oocytes. Dev Biol. 2…
SRY		✓			Sinclair AH, Berta P, Palmer MS, Hawkins JR, Griffiths BL, Smith MJ, et al. A gene from the human sex-determining region encodes a protein with homology to a conserved DNA-binding motif. Nature. 1990;346(6281):240-4. | Sekido R, Lovell-Badge R. Sex determination involves synergistic action of SRY and SF1 on a specific Sox9 enhancer. Nature. 2008;453(7197):930-4. | Koopman P, Münsterberg A, Capel …
TCF21		✓			Bhandari RK, Sadler-Riggleman I, Clement TM, Skinner MK. Basic helix-loop-helix transcription factor TCF21 is a downstream target of the male sex determining gene SRY. PLoS One. 2011;6(5):e19935. | Bhandari RK, Schinke EN, Haque MM, Sadler-Riggleman I, Skinner MK. SRY induced TCF21 genome-wide targets and cascade of bHLH factors during Sertoli cell differentiation and male sex determination in ra…
WNT4		✓			Vainio S, Heikkilä M, Kispert A, Chin N, McMahon AP. Female development in mammals is regulated by Wnt-4 signalling. Nature. 1999;397(6718):405-9. | Parma P, Radi O, Vidal V, Chaboissier MC, Dellambra E, Valentini S, et al. R-spondin1 is essential in sex determination, skin differentiation and malignancy. Nat Genet. 2006;38(11):1304-9. | Boulanger L, Pannetier M, Gall L, Allais-Bonnet A, Elzaiat …
WNT5A		✓			Person AD, Beiraghi S, Sieben CM, Hermanson S, Neumann AN, Robu ME, et al. WNT5A mutations in patients with autosomal dominant Robinow syndrome. Dev Dyn. 2010;239(1):327-37. | Mazzeu JF, Krepischi-Santos AC, Rosenberg C, Szuhai K, Knijnenburg J, Weiss JM, et al. Chromosome abnormalities in two patients with features of autosomal dominant Robinow syndrome. Am J Med Genet A. 2007;143a(15):1790-5. |…
WT1		✓			van Heyningen V, Bickmore WA, Seawright A, Fletcher JM, Maule J, Fekete G, et al. Role for the Wilms tumor gene in genital development? Proc Natl Acad Sci U S A. 1990;87(14):5383-6. | Kreidberg JA, Sariola H, Loring JM, Maeda M, Pelletier J, Housman D, et al. WT-1 is required for early kidney development. Cell. 1993;74(4):679-91. | Klamt B, Koziell A, Poulat F, Wieacker P, Scambler P, Berta P, et…
ZEB2				✓	Cacheux V, Dastot-Le Moal F, Kääriäinen H, Bondurand N, Rintala R, Boissier B, et al. Loss-of-function mutations in SIP1 Smad interacting protein 1 result in a syndromic Hirschsprung disease. Hum Mol Genet. 2001;10(14):1503-10. | Wakamatsu N, Yamada Y, Yamada K, Ono T, Nomura N, Taniguchi H, et al. Mutations in SIP1, encoding Smad interacting protein-1, cause a form of Hirschsprung disease. Nat G…
ZFPM2		✓			Tevosian SG, Albrecht KH, Crispino JD, Fujiwara Y, Eicher EM, Orkin SH. Gonadal differentiation, sex determination and normal Sry expression in mice require direct interaction between transcription partners GATA4 and FOG2. Development. 2002;129(19):4627-34.

## Sheet: ST2
Supplementary Table 2: The 25 DSD 46 XY genes and their association with different categories of CVD.
Gene	Coronary Artery Disease (CAD)	Syndromes with cardiac involvement	Coronary Artery Disease (CAD)	Hormonal influence	Cardiac development	Other Cardiovascular Conditions	References
CFTR						✓	Vizzardi E, Sciatti E, Bonadei I, Cani DS, Menotti E, Prati F, et al. Macro- and microvascular functions in cystic fibrosis adults without cardiovascular risk factors: A case-control study. Monaldi Arch Chest Dis. 2019;89(2). | Baño-Rodrigo A, Salcedo-Posadas A, Villa-Asensi JR, Tamariz-Martel A, Lopez-Neyra A, Blanco-Iglesias E. Right ventricular dysfunction in adolescents with mild cystic fibro…
CYP11A1		✓		✓			| Slominski AT, Li W, Kim TK, Semak I, Wang J, Zjawiony JK, et al. Novel activities of CYP11A1 and their potential physiological significance. J Steroid Biochem Mol Biol. 2015;151:25-37. | Gao N, Tang H, Gao L, Tu G, Luo H, Xia Y. CYP3A4 and CYP11A1 variants are risk factors for ischemic stroke: a case control study. BMC Neurol. 2020;20(1):77. | Curnow KM, Slutsker L, Vitek J, Cole T, Speiser PW,…
CYP11B1				✓			Huang X, Cheng Y, Wang N. Genetic variants in CYP11B1 influence the susceptibility to coronary heart disease. BMC Med Genomics. 2022;15(1):158. | Pott J, Bae YJ, Horn K, Teren A, Kühnapfel A, Kirsten H, et al. Genetic Association Study of Eight Steroid Hormones and Implications for Sexual Dimorphism of Coronary Artery Disease. J Clin Endocrinol Metab. 2019;104(11):5008-23.
CYP11B2				✓			White PC, Slutsker L. Haplotype analysis of CYP11B2. Endocr Res. 1995;21(1-2):437-42. | Fardella CE, Rodriguez H, Montero J, Zhang G, Vignolo P, Rojas A, et al. Genetic variation in P450c11AS in Chilean patients with low renin hypertension. J Clin Endocrinol Metab. 1996;81(12):4347-51. | White PC, Hautanen A, Kupari M. Aldosterone synthase (CYP11B2) polymorphisms and cardiovascular function. J St…
CYP17A1	✓	✓		✓			Dai CF, Xie X, Ma YT, Yang YN, Li XM, Fu ZY, et al. The relationship between the polymorphisms of the CYP17A1 gene and hypertension: A meta-analysis. J Renin Angiotensin Aldosterone Syst. 2015;16(4):1314-20. | Schunkert H, König IR, Kathiresan S, Reilly MP, Assimes TL, Holm H, et al. Large-scale association analysis identifies 13 new susceptibility loci for coronary artery disease. Nat Genet. 201…
CYP19A1		✓		✓			Peter I, Shearman AM, Zucker DR, Schmid CH, Demissie S, Cupples LA, et al. Variation in estrogen-related genes and cross-sectional and longitudinal blood pressure in the Framingham Heart Study. J Hypertens. 2005;23(12):2193-200. | Ziv-Gal A, Gallicchio L, Miller SR, Zacur HA, Flaws JA. A genetic polymorphism in the CYP19A1 gene and the risk of hypertension among midlife women. Maturitas. 2012;71(…
CYP21A2		✓		✓			Doleschall M, Szabó JA, Pázmándi J, Szilágyi Á, Koncz K, Farkas H, et al. Common genetic variants of the human steroid 21-hydroxylase gene (CYP21A2) are related to differences in circulating hormone levels. PLoS One. 2014;9(9):e107244. | Calhoun DA, Jones D, Textor S, Goff DC, Murphy TP, Toto RD, et al. Resistant hypertension: diagnosis, evaluation, and treatment: a scientific statement from the …
GATA4	✓				✓		Charron F, Nemer M. GATA transcription factors and cardiac development. Semin Cell Dev Biol. 1999;10(1):85-91. | Liang Q, De Windt LJ, Witt SA, Kimball TR, Markham BE, Molkentin JD. The transcription factors GATA4 and GATA6 regulate cardiomyocyte hypertrophy in vitro and in vivo. J Biol Chem. 2001;276(32):30245-53. | Muiya NP, Wakil SM, Tahir AI, Hagos S, Najai M, Gueco D, et al. A study of the r…
HOXA13					✓		Gagnon R. Placental insufficiency and its consequences. Eur J Obstet Gynecol Reprod Biol. 2003;110 Suppl 1:S99-107. | Ghidini A. Idiopathic fetal growth restriction: a pathophysiologic approach. Obstet Gynecol Surv. 1996;51(6):376-82. | Barker DJ. In utero programming of chronic disease. Clin Sci (Lond). 1998;95(2):115-28. | Barker DJP. Fetal origins of cardiovascular disease. Ann Med. 1999;31(su…
IL17RD						✓	Rong Z, Wang A, Li Z, Ren Y, Cheng L, Li Y, et al. IL-17RD (Sef or IL-17RLM) interacts with IL-17 receptor and mediates IL-17 signaling. Cell Res. 2009;19(2):208-15. | Simon T, Taleb S, Danchin N, Laurans L, Rousseau B, Cattan S, et al. Circulating levels of interleukin-17 and cardiovascular outcomes in patients with acute myocardial infarction. Eur Heart J. 2013;34(8):570-7.
KLHL10					✓		Pan Y, Liu M, Zhang S, Mei H, Wu J. Whole-exome sequencing revealed novel genetic alterations in patients with tetralogy of Fallot. Transl Pediatr. 2023;12(10):1835-41. | Yoshida A, Morisaki H, Nakaji M, Kitano M, Kim KS, Sagawa K, et al. Genetic mutation analysis in Japanese patients with non-syndromic congenital heart disease. J Hum Genet. 2016;61(2):157-62. | Reuter MS, Chaturvedi RR, Jobling …
LEP						✓	Umemoto Y, Tsuji K, Yang FC, Ebihara Y, Kaneko A, Furukawa S, et al. Leptin stimulates the proliferation of murine myelocytic and primitive hematopoietic progenitor cells. Blood. 1997;90(9):3438-43.| Paolisso G, Tagliamonte MR, Galderisi M, Zito GA, Petrocelli A, Carella C, et al. Plasma leptin level is associated with myocardial wall thickness in hypertensive insulin-resistant men. Hypertension.…
MAP3K1					✓		Minamino T, Yujiri T, Terada N, Taffet GE, Michael LH, Johnson GL, et al. MEKK1 is essential for cardiac hypertrophy and dysfunction induced by Gq. Proceedings of the National Academy of Sciences. 2002;99(6):3866-71.
NR5A1						✓	Demura M, Wang F, Yoneda T, Karashima S, Mori S, Oe M, et al. Multiple noncoding exons 1 of nuclear receptors NR4A family (nerve growth factor-induced clone B, Nur-related factor 1 and neuron-derived orphan receptor 1) and NR5A1 (steroidogenic factor 1) in human cardiovascular and adrenal tissues. J Hypertens. 2011;29(6):1185-95. |Alfonsi M, Palka C, Morizio E, Gatta V, Antonucci I, Ruggeri G, et…
POR		✓			✓		Lopez M, Malacarne PF, Ramanujam DP, Warwick T, Müller N, Hu J, et al. Endothelial deletion of the cytochrome P450 reductase leads to cardiac remodelling. Front Physiol. 2022;13:1056369.
SEMA3A	✓				✓		Cariboni A, Davidson K, Rakic S, Maggi R, Parnavelas JG, Ruhrberg C. Defective gonadotropin-releasing hormone neuron migration in mice lacking SEMA3A signalling through NRP1 and NRP2: implications for the aetiology of hypogonadotropic hypogonadism. Hum Mol Genet. 2011;20(2):336-44. | Li C, Zhao Y, Li F, Wang Z, Qiu Z, Yang Y, et al. Semaphorin3A Exacerbates Cardiac Microvascular Rarefaction in Pr…
SMAD3	✓						Tsai S, Hollenbeck ST, Ryer EJ, Edlin R, Yamanouchi D, Kundi R, et al. TGF-beta through Smad3 signaling stimulates vascular smooth muscle cell proliferation and neointimal formation. Am J Physiol Heart Circ Physiol. 2009;297(2):H540-9. | Kobayashi K, Yokote K, Fujimoto M, Yamashita K, Sakamoto A, Kitahara M, et al. Targeted disruption of TGF-beta-Smad3 signaling leads to enhanced neointimal hyper…
SOX9		✓			✓		Bennett MR, Czech KA, Arend LJ, Witte DP, Devarajan P, Potter SS. Laser capture microdissection-microarray analysis of focal segmental glomerulosclerosis glomeruli. Nephron Exp Nephrol. 2007;107(1):e30-40.| Hanley KP, Oakley F, Sugden S, Wilson DI, Mann DA, Hanley NA. Ectopic SOX9 mediates extracellular matrix deposition characteristic of organ fibrosis. J Biol Chem. 2008;283(20):14063-71. | Peac…
SRY				✓			Cai J, Guan W, Tan X, Chen C, Li L, Wang N, et al. SRY gene transferred by extracellular vesicles accelerates atherosclerosis by promotion of leucocyte adherence to endothelial cells. Clin Sci (Lond). 2015;129(3):259-69.
TCF21	✓				✓		Braitsch CM, Combs MD, Quaggin SE, Yutzey KE. Pod1/Tcf21 is regulated by retinoic acid signaling and inhibits differentiation of epicardium-derived cells into smooth muscle in the developing heart. Dev Biol. 2012;368(2):345-57. | Bastami M, Ghaderian SM, Omrani MD, Mirfakhraie R, Vakili H, Parsa SA, et al. MiRNA-Related Polymorphisms in miR-146a and TCF21 Are Associated with Increased Susceptibil…
WNT4					✓		Yin C, Ye Z, Wu J, Huang C, Pan L, Ding H, et al. Elevated Wnt2 and Wnt4 activate NF-κB signaling to promote cardiac fibrosis by cooperation of Fzd4/2 and LRP6 following myocardial infarction. EBioMedicine. 2021;74:103745. | Tsaousi A, Mill C, George SJ. The Wnt pathways in vascular disease: lessons from vascular development. Curr Opin Lipidol. 2011;22(5):350-7. | Ezan J, Leroux L, Barandon L, Du…
WNT5A					✓		ter Horst P, Smits JF, Blankesteijn WM. The Wnt/Frizzled pathway as a therapeutic target for cardiac hypertrophy: where do we stand? Acta Physiol (Oxf). 2012;204(1):110-7. | Dawson K, Aflaki M, Nattel S. Role of the Wnt-Frizzled system in cardiac pathophysiology: a rapidly developing, poorly understood area with enormous potential. J Physiol. 2013;591(6):1409-32. | Tao H, Yang JJ, Shi KH, Li J. W…
WT1		✓			✓		Velecela V, Lettice LA, Chau Y-Y, Slight J, Berry RL, Thornburn A, et al. WT1 regulates the expression of inhibitory chemokines during heart development. Human Molecular Genetics. 2013;22(25):5083-95.| Díaz Del Moral S, Barrena S, Hernández-Torres F, Aránega A, Villaescusa JM, Gómez Doblas JJ, et al. Deletion of the Wilms' Tumor Suppressor Gene in the Cardiac Troponin-T Lineage Reveals Novel Func…
ZEB2		✓			✓		Ma L, Chandel N, Ermel R, Sukhavasi K, Hao K, Ruusalepp A, et al. Multiple independent mechanisms link gene polymorphisms in the region of ZEB2 with risk of coronary artery disease. Atherosclerosis. 2020;311:20-9. | Postigo AA. Opposing functions of ZEB proteins in the regulation of the TGFbeta/BMP signaling pathway. Embo j. 2003;22(10):2443-52. | Nishimura G, Manabe I, Tsushima K, Fujiu K, Oishi…
ZFPM2					✓		Crispino JD, Lodish MB, Thurberg BL, Litovsky SH, Collins T, Molkentin JD, et al. Proper coronary vascular development and heart morphogenesis depend on interaction of GATA-4 with FOG cofactors. Genes Dev. 2001;15(7):839-44.
